# Supplementary material for: Regulation of health professions education and the growth of schools in Somalia
Source: BMC Med Educ. 2024 Oct 19;24:1178. doi: 10.1186/s12909-024-06179-3 (PMC11491018; doi:10.1186/s12909-024-06179-3)
Supplement: Supplementary file 1 — Supplementary Material 1 [file 12909_2024_6179_MOESM1_ESM.xlsx]

## Sheet: schools
S/N	School	City	State	Public / Private	Year Founded	Listing in World Directory of Medical Schools
1	Abaarso University	Hargeisa	Somaliland	Private	2009	No
2	Abrar University	Mogadishu	Benadir	Private	2014	Yes
3	Adal Medical University	Borama	Somaliland	Private	2015	No
4	Addis Ababa Medical University	Hargeisa	Somaliland	Private	2008	No
5	Aden Adde International University	Mogadishu	Benadir	Private	2015	Yes
6	Admas University	Hargeisa	Somaliland	Private	2006	No
7	Afgoi International University	Afgoye	Southwest	Private	2019	No
8	African Graduate University	Mogadishu	Benadir	Private	2016	No
9	African University	Mogadishu	Benadir	Private	2014	No
10	Ainul Hayat International University	Guriel	Galmudug	Private	2020	No
11	Al Hayat Medical University	Mogadishu	Benadir	Private	2016	No
12	Al Imra International University	Mogadishu	Benadir	Private	2014	No
13	Al Ma'rifa University	Mogadishu	Benadir	Private	2013	No
14	Al-Hilaal University	Mogadishu	Benadir	Private	2010	No
15	Almaas University	Mogadishu	Benadir	Private	2018	No
16	Alpha University	Hargeisa	Somaliland	Private	2005	No
17	Amoud University	Borama	Somaliland	Public	1997	Yes
18	Baidoa International University	Baidoa	Southwest	Private	2015	No
19	Baidoa University	Baidoa	Southwest	Private	2005	No
20	Barawa International University	Merca	Southwest	Private	2019	No
21	Bay University	Baidoa	Southwest	Private	2013	No
22	Beder international University	Hargeisa	Somaliland	Private	2013	No
23	Benadir State University	Mogadishu	Benadir	Private	2012	No
24	Benadir University	Mogadishu	Benadir	Private	2002	Yes
25	Buloburte University	Buloburte	Hirshabelle	Private	2016	No
26	Capital University	Mogadishu	Benadir	Private	2013	Yes
27	Central University for Science and Technology (CUST)	Beledweyne	Hirshabelle	Private	2014	No
28	City University	Mogadishu	Benadir	Private	2012	No
29	Citycot University	Bossaso	Puntland	Private	2016	No
30	Daaru Salaam University	Mogadishu	Benadir	Private	2012	No
31	Daha International University	Mogadishu	Benadir	Private	2012	No
32	Dar Al-ulum University	Mogadishu	Benadir	Private	2009	No
33	Darul Hikmah University	Mogadishu	Benadir	Private	2012	No
34	East Africa University	Bosaso	Puntland	Private	1999	Yes
35	Edna Aden University	Hargeisa	Somaliland	Private	2010	No
36	Eelo University	Borama	Somaliland	Private	2007	No
37	Frantz Fanon University	Hargeisa	Somaliland	Private	2014	Yes
38	Frontier University	Mogadishu	Benadir	Private	2011	No
39	Galkayo University	Galkayo	Puntland	Private	2010	No
40	Galmudug State University	Adado	Galmudug	Private	2023	No
41	Ganaany University	Baidoa	Southwest	Private	2013	No
42	Gedo International University	Beled Hawa	Jubaland	Private	2015	No
43	Global Science University	Galkayo	Puntland	Private	2014	Yes
44	Golden University	Mogadishu	Benadir	Private	2014	No
45	Gollis University	Hargeisa	Somaliland	Private	2004	Yes
46	Green Hope University	Mogadishu	Benadir	Private	2006	No
47	Hamar University	Mogadishu	Benadir	Private	1999	No
48	Hanano University of Science and Technology (HUST)	Dhusomareeb	Galmudug	Private	2016	No
49	Hano Technical University	Mogadishu	Benadir	Private	2019	No
50	Hiiraan University	Beledweyne	Hirshabelle	Private	2005	No
51	Himilo University	Mogadishu	Benadir	Private	2015	No
52	Hope University	Mogadishu	Benadir	Private	2008	Yes
53	Horn of Africa University	Mogadishu	Benadir	Private	2011	No
54	Horseed International University	Mogadishu	Benadir	Private	2010	No
55	Ilays National University	Lasanod	Somaliland	Private	2012	No
56	Imam Shafi'i University	Mogadishu	Benadir	Private	2013	No
57	Imam Univeristy	Mogadishu	Benadir	Private	2012	No
58	Indian Ocean University	Mogadishu	Benadir	Private	1993	No
59	International Horn University	Borama	Somaliland	Private	2005	No
60	Jamhuriya University of Science and Technology	Mogadishu	Benadir	Private	2011	Yes
61	Jazeera University	Mogadishu	Benadir	Private	2010	Yes
62	Jobkey University	Mogadishu	Benadir	Private	2011	No
63	Jubba University of Science and Technology	Mogadishu	Benadir	Private	2012	No
64	Jubba University of Somalia	Kismayo	Jubaland	Private	2010	No
65	Kismayo University	Kismayo	Jubaland	Private	2005	Yes
66	Kownayn University	Mogadishu	Benadir	Private	2013	No
67	Lower Shabelle University	Marko	Hirshabelle	Private	2010	No
68	Madina university of science and technology	Mogadishu	Benadir	Private	2015	No
69	Marka University	Merca	Southwest	Private	2014	No
70	Metropolitan University of Somalia	Mogadishu	Benadir	Private	2019	No
71	Miltonbridge University	Mogadishu	Benadir	Private	2017	No
72	Modern University of Science & Technology	Mogadishu	Benadir	Private	2012	No
73	Mogadishu University	Mogadishu	Benadir	Private	1997	Yes
74	Mudug University	Galkayo	Galmudug	Private	2010	No
75	Mustaqbal University	Mogadishu	Benadir	Private	2013	No
76	New generation university	Mogadishu	Benadir	Private	2010	No
77	New Generation University College	Hargeisa	Somaliland	Private	2010	No
78	Nile University of Science and Technology	Mogadishu	Benadir	Private	2017	No
79	Nugaal University	Las Anod	Somaliland	Private	2004	No
80	Pan African International University	Mogadishu	Benadir	Private	2009	No
81	Plasma University	Mogadishu	Benadir	Private	2005	Yes
82	Puntland State University	Garowe	Puntland	Private	2004	No
83	Qudus University	Mogadishu	Benadir	Private	2013	No
84	Ramaas University	Mogadishu	Benadir	Private	2021	No
85	Red Sea University	Bosaso	Puntland	Private	2008	No
86	Sahal University	Bossaso	Puntland	Private	2016	No
87	Salaam University	Mogadishu	Benadir	Private	2009	Yes
88	Sanaag University of Science and Technology	Erigabo	Somaliland	Private	2009	No
89	Savannah University	Mogadishu	Benadir	Private	2013	No
90	Shifa Health Science University	Mogadishu	Benadir	Private	2006	No
91	Shifa University	Hargeisa	Somaliland	Private	1999	No
92	SIMAD University	Mogadishu	Benadir	Private	1999	Yes
93	Somali International University	Mogadishu	Benadir	Private	2012	Yes
94	Somali National University	Mogadishu	Benadir	Public	1969	Yes
95	Somali Turkey Training & Research	Mogadishu	Benadir	Private	2016	No
96	Somaville University	Mogadishu	Benadir	Private	2013	Yes
97	Sombridge University	Mogadishu	Benadir	Private	2017	No
98	Sool University	Lasanod	Somaliland	Private	2008	No
99	SOS College of Health Science Mogadishu	Mogadishu	Benadir	Private	2002	No
100	SWED University	Mogadishu	Benadir	Private	2014	No
101	SYL University	Mogadishu	Benadir	Private	2016	No
102	Tima-ade University	Gabiley	Somaliland	Private	2009	No
103	Togdheer University	Burao	Somaliland	Private	2011	No
104	University of Bosaso	Bosaso	Puntland	Private	2006	No
105	University of Burao	Burao	Somaliland	Private	2004	Yes
106	University of Hargeisa	Hargeisa	Somaliland	Public	2000	Yes
107	University of Health Sciences	Bosaso	Puntland	Private	2000	Yes
108	University of Somalia	Mogadishu	Benadir	Private	2005	Yes
109	University of Southern Somalia	Baidoa	Southwest	Private	2007	No
110	Upper Jubba University	Baidoa	Southwest	Private	2014	No
111	US Interglobal University	Mogadishu	Benadir	Private	2015	No
112	Zamzam University of Science and Technology	Mogadishu	Benadir	Private	2014	Yes
